# Supplementary material for: Improving Catalytic Efficiency of L-Arabinose Isomerase from Lactobacillus plantarum CY6 towards D-Galactose by Molecular Modification
Source: Foods. 2024 May 31;13(11):1727. doi: 10.3390/foods13111727 (PMC11172353; doi:10.3390/foods13111727)
Supplement: Supplementary file 1 [file foods-13-01727-s001.zip]

Archive with 1 entries (1 files):
- foods-3011748-supplementary.pdf
